# Supplementary material for: Prediction of SARS-CoV-2 Variant Lineages Using the S1-Encoding Region Sequence Obtained by PacBio Single-Molecule Real-Time Sequencing
Source: Viruses. 2021 Dec 18;13(12):2544. doi: 10.3390/v13122544 (PMC8707593; doi:10.3390/v13122544)
Supplement: Supplementary file 1 [file viruses-13-02544-s001.zip]

Archive with 1 entries (1 files):
- viruses-1492723-supplementary.xlsx
