# Supplementary material for: Prediction of SARS-CoV-2 Variant Lineages Using the S1-Encoding Region Sequence Obtained by PacBio Single-Molecule Real-Time Sequencing
Source: Viruses. 2021 Dec 18;13(12):2544. doi: 10.3390/v13122544 (PMC8707593; doi:10.3390/v13122544)
Supplement: Supplementary file 1 [file viruses-13-02544-s001.zip › viruses-1492723-supplementary.xlsx]

## Sheet: Feuil1
Sample number	GISAID accession umber	Date of collection
1	EPI_ISL_3393972	January, 2021
2	EPI_ISL_3393955	January, 2021
3	EPI_ISL_3393957	January, 2021
4	EPI_ISL_3393958	January, 2021
5	EPI_ISL_3393956	January, 2021
6	EPI_ISL_3393663	January, 2021
7	EPI_ISL_3394103	January, 2021
8	EPI_ISL_3393657	January, 2021
9	EPI_ISL_3393700	January, 2021
10	EPI_ISL_3393798	January, 2021
11	EPI_ISL_3393704	January, 2021
12	EPI_ISL_3394097	January, 2021
13	EPI_ISL_3393819	January, 2021
14	EPI_ISL_3394100	January, 2021
15	EPI_ISL_3393960	January, 2021
16	EPI_ISL_3393978	January, 2021
17	EPI_ISL_3393769	January, 2021
18	EPI_ISL_3431827	January, 2021
19	EPI_ISL_3431829	January, 2021
20	EPI_ISL_3394144	January, 2021
21	EPI_ISL_3431817	January, 2021
22	EPI_ISL_3431826	January, 2021
23	EPI_ISL_3393661	January, 2021
24	EPI_ISL_3393753	January, 2021
25	EPI_ISL_3431816	January, 2021
26	EPI_ISL_3393792	January, 2021
27	EPI_ISL_3394149	January, 2021
28	EPI_ISL_3393969	January, 2021
29	EPI_ISL_3394109	January, 2021
30	EPI_ISL_3393807	January, 2021
31	EPI_ISL_3393800	January, 2021
32	EPI_ISL_3393655	January, 2021
33	EPI_ISL_3393794	January, 2021
34	EPI_ISL_3394102	January, 2021
35	EPI_ISL_3431815	January, 2021
36	EPI_ISL_3393803	January, 2021
37	EPI_ISL_3393687	January, 2021
38	EPI_ISL_3394108	January, 2021
39	EPI_ISL_3393768	January, 2021
40	EPI_ISL_3393699	January, 2021
41	EPI_ISL_3393966	January, 2021
42	EPI_ISL_3393788	January, 2021
43	EPI_ISL_3393770	January, 2021
44	EPI_ISL_3393674	January, 2021
45	EPI_ISL_3393818	January, 2021
46	EPI_ISL_3393809	January, 2021
47	EPI_ISL_3393812	January, 2021
48	EPI_ISL_3393685	January, 2021
49	EPI_ISL_3393780	January, 2021
50	EPI_ISL_3393691	January, 2021
51	EPI_ISL_3394118	January, 2021
52	EPI_ISL_3393692	January, 2021
53	EPI_ISL_3394120	January, 2021
54	EPI_ISL_3393796	January, 2021
55	EPI_ISL_3393689	January, 2021
56	EPI_ISL_3393961	January, 2021
57	EPI_ISL_3394099	January, 2021
58	EPI_ISL_3394147	January, 2021
59	EPI_ISL_3394145	January, 2021
60	EPI_ISL_3393749	January, 2021
61	EPI_ISL_3393778	January, 2021
62	EPI_ISL_3394121	January, 2021
63	EPI_ISL_3393804	January, 2021
64	EPI_ISL_3393656	January, 2021
65	EPI_ISL_3393968	January, 2021
66	EPI_ISL_3393784	January, 2021
67	EPI_ISL_3431822	January, 2021
68	EPI_ISL_3393813	January, 2021
69	EPI_ISL_3393682	January, 2021
70	EPI_ISL_3393783	January, 2021
71	EPI_ISL_3393658	January, 2021
72	EPI_ISL_3393690	January, 2021
73	EPI_ISL_3393816	January, 2021
74	EPI_ISL_3393762	January, 2021
75	EPI_ISL_3431820	January, 2021
76	EPI_ISL_3393673	January, 2021
77	EPI_ISL_3393660	January, 2021
78	EPI_ISL_3394105	January, 2021
79	EPI_ISL_4633018	January, 2021
80	EPI_ISL_3393810	January, 2021
81	EPI_ISL_3393662	January, 2021
82	EPI_ISL_3393789	January, 2021
83	EPI_ISL_3393669	January, 2021
84	EPI_ISL_3393779	January, 2021
85	EPI_ISL_3393963	January, 2021
86	EPI_ISL_3393764	January, 2021
87	EPI_ISL_4633016	January, 2021
88	EPI_ISL_3393666	January, 2021
89	EPI_ISL_3393664	January, 2021
90	EPI_ISL_3393959	January, 2021
91	EPI_ISL_3393684	January, 2021
92	EPI_ISL_3393698	January, 2021
93	EPI_ISL_3393686	January, 2021
94	EPI_ISL_3393688	January, 2021
95	EPI_ISL_3393672	January, 2021
96	EPI_ISL_3393801	January, 2021
97	EPI_ISL_3393667	January, 2021
98	EPI_ISL_3393760	January, 2021
99	EPI_ISL_3393787	January, 2021
100	EPI_ISL_3393679	January, 2021
101	EPI_ISL_3393782	January, 2021
102	EPI_ISL_3394106	January, 2021
103	EPI_ISL_3394093	January, 2021
104	EPI_ISL_3394113	January, 2021
105	EPI_ISL_3393781	January, 2021
106	EPI_ISL_3393967	January, 2021
107	EPI_ISL_3393953	January, 2021
108	EPI_ISL_3393786	January, 2021
109	EPI_ISL_3393693	January, 2021
110	EPI_ISL_3393680	January, 2021
111	EPI_ISL_3393677	January, 2021
112	EPI_ISL_3393814	January, 2021
113	EPI_ISL_3393766	January, 2021
114	EPI_ISL_3393675	January, 2021
115	EPI_ISL_3393695	January, 2021
116	EPI_ISL_3394095	January, 2021
117	EPI_ISL_3393678	January, 2021
118	EPI_ISL_3393790	January, 2021
119	EPI_ISL_3393954	January, 2021
120	EPI_ISL_3394143	January, 2021
121	EPI_ISL_3394148	January, 2021
122	EPI_ISL_3393765	January, 2021
123	EPI_ISL_3393806	January, 2021
124	EPI_ISL_3393791	January, 2021
125	EPI_ISL_3393965	January, 2021
126	EPI_ISL_3393962	January, 2021
127	EPI_ISL_3393799	January, 2021
128	EPI_ISL_3393811	January, 2021
129	EPI_ISL_3394096	January, 2021
130	EPI_ISL_3393763	January, 2021
131	EPI_ISL_3393697	January, 2021
132	EPI_ISL_3431824	January, 2021
133	EPI_ISL_3393975	January, 2021
134	EPI_ISL_3393668	January, 2021
135	EPI_ISL_3393761	January, 2021
136	EPI_ISL_3393757	January, 2021
137	EPI_ISL_3393665	January, 2021
138	EPI_ISL_3394112	January, 2021
139	EPI_ISL_3393771	January, 2021
140	EPI_ISL_3393785	January, 2021
195	EPI_ISL_3393973	January, 2021
196	EPI_ISL_3393683	January, 2021
197	EPI_ISL_3393815	January, 2021
198	EPI_ISL_3393767	January, 2021
199	EPI_ISL_3393817	January, 2021
200	EPI_ISL_3394117	January, 2021
141	EPI_ISL_3471718	July, 2021
142	EPI_ISL_3471727	July, 2021
143	EPI_ISL_3471527	July, 2021
144	EPI_ISL_3471562	July, 2021
145	EPI_ISL_3610787	July, 2021
146	EPI_ISL_3471734	July, 2021
147	EPI_ISL_3471726	July, 2021
148	EPI_ISL_3471564	July, 2021
149	EPI_ISL_3471625	July, 2021
150	EPI_ISL_3471720	July, 2021
151	EPI_ISL_3471557	July, 2021
152	EPI_ISL_3471552	July, 2021
153	EPI_ISL_3471486	July, 2021
154	EPI_ISL_3471488	July, 2021
155	EPI_ISL_3471713	July, 2021
156	EPI_ISL_3471719	July, 2021
157	EPI_ISL_3471421	July, 2021
158	EPI_ISL_3471555	July, 2021
159	EPI_ISL_3234555	July, 2021
160	EPI_ISL_3471729	July, 2021
161	EPI_ISL_3471715	July, 2021
162	EPI_ISL_3234563	July, 2021
163	EPI_ISL_3471523	July, 2021
164	EPI_ISL_3471716	July, 2021
165	EPI_ISL_3234590	July, 2021
166	EPI_ISL_3471722	July, 2021
167	EPI_ISL_3471521	July, 2021
168	EPI_ISL_3471549	July, 2021
169	EPI_ISL_3471539	July, 2021
170	EPI_ISL_3471472	July, 2021
171	EPI_ISL_3471493	July, 2021
172	EPI_ISL_3471467	July, 2021
173	EPI_ISL_3471484	July, 2021
174	EPI_ISL_3471642	July, 2021
175	EPI_ISL_3471721	July, 2021
176	EPI_ISL_3471724	July, 2021
177	EPI_ISL_3234568	July, 2021
178	EPI_ISL_3471554	July, 2021
179	EPI_ISL_3471589	July, 2021
180	EPI_ISL_3471487	July, 2021
181	EPI_ISL_3471714	July, 2021
182	EPI_ISL_3471712	July, 2021
183	EPI_ISL_3471600	July, 2021
184	EPI_ISL_3471637	July, 2021
185	EPI_ISL_3471483	July, 2021
186	EPI_ISL_3471423	July, 2021
187	EPI_ISL_3471723	July, 2021
188	EPI_ISL_3471728	July, 2021
189	EPI_ISL_3471502	July, 2021
190	EPI_ISL_3471501	July, 2021
191	EPI_ISL_3471596	July, 2021
192	EPI_ISL_3471735	July, 2021
193	EPI_ISL_3471640	July, 2021
194	EPI_ISL_3471725	July, 2021
